# Supplementary material for: Soy, Rice and Oat Drinks: Investigating Chemical and Biological Safety in Plant-Based Milk Alternatives
Source: Nutrients. 2023 May 10;15(10):2258. doi: 10.3390/nu15102258 (PMC10221834; doi:10.3390/nu15102258)
Supplement: Supplementary file 1 [file nutrients-15-02258-s001.zip]

Archive with 1 entries (1 files):
- nutrients-2371905-supplementary.pdf
